# Supplementary material for: A circadian rhythm-related lncRNA signature correlates with prognosis and tumor immune microenvironment in head and neck squamous cell carcinoma
Source: Discov Oncol. 2024 Jul 25;15:308. doi: 10.1007/s12672-024-01181-z (PMC11272767; doi:10.1007/s12672-024-01181-z)
Supplement: Supplementary file 10 — Table S5 GO enrichment analysis. [file 12672_2024_1181_MOESM10_ESM.xlsx]

## Sheet: Sheet1
Table S5. GO enrichment analysis
ONTOLOGY	ID	Description	GeneRatio	BgRatio	pvalue	p.adjust	qvalue	geneID	Count
BP	GO:0042445	hormone metabolic process	23/550	230/18800	3.08655e-07	0.000634286	0.000565813	SPP1/STC2/FOXA1/SCG5/ADH1C/DIO1/DUOXA2/CRYM/REN/DUOX2/AFP/NR5A1/DIO3/AKR1C1/RDH8/AKR1C3/AKR1B10/SULT1E1/PCSK2/CYP11A1/IYD/SLC30A8/CHST9	23
BP	GO:0018958	phenol-containing compound metabolic process	15/550	113/18800	1.05102e-06	0.0014399	0.00128446	INSM1/SLC7A11/BCL2/CYP2E1/DBH/SLC1A1/GRIN2A/DIO1/DUOXA2/CRYM/OCA2/DUOX2/DIO3/DRD1/IYD	15
BP	GO:0034587	piRNA metabolic process	7/550	23/18800	2.87928e-06	0.00295846	0.00263909	TDRD10/GPAT2/TDRD9/FKBP6/TDRD1/PIWIL2/TDRD12	7
BP	GO:1901616	organic hydroxy compound catabolic process	11/550	78/18800	1.60461e-05	0.0131899	0.011766	CYP4F11/MIOX/CYP4F12/DBH/CEL/DIO3/CYP4F3/AKR1C3/AKR1B10/SULT1E1/MT3	11
BP	GO:0007416	synapse assembly	17/550	180/18800	2.26402e-05	0.0155086	0.0138344	LHFPL4/SLIT1/AMIGO2/SHANK2/FLRT2/CDH2/CEL/CBLN2/CUX2/ST8SIA2/ADGRF1/CLSTN2/GABRB2/PTPRD/DRD1/NRXN1/POU4F1	17
BP	GO:0035082	axoneme assembly	11/550	87/18800	4.55826e-05	0.0217228	0.0193778	CFAP73/CFAP44/TEKT2/DNAH7/ZMYND10/FOXJ1/SPAG6/CFAP100/DNAJB13/DRC7/CFAP47	11
BP	GO:0009914	hormone transport	22/550	290/18800	4.75682e-05	0.0217228	0.0193778	NOS2/FAM3B/SPP1/INHBA/SCG5/GCK/PTPRN/IL11/ILDR1/IL6/ISL1/ANO1/CRYM/TRPV6/REN/ADCY5/AGTR1/RETN/BLK/FAM3D/SSTR5/SLC30A8	22
BP	GO:0120254	olefinic compound metabolic process	15/550	157/18800	5.9434e-05	0.0222663	0.0198626	ALOX15/CYP4F11/CYP4Z1/CYP2E1/ADH1C/CYP4F12/ABCA4/AFP/AKR1C1/CYP4F3/RDH8/AKR1C3/AKR1B10/CYP11A1/GSTA1	15
BP	GO:0042391	regulation of membrane potential	28/550	425/18800	5.95935e-05	0.0222663	0.0198626	KCNA2/GRIN2C/GABRP/BCL2/KCNH4/BEST2/STOX1/GRIN2A/CACNA1D/KCNJ10/CNR2/CUX2/CELF4/HCN4/SLC26A5/HTR3A/GABRB2/CHRNA7/SCN9A/TCL1A/CHRNG/DRD1/GRIK2/NRXN1/RGS7BP/CHRNA1/CASQ2/CHRND	28
BP	GO:0023061	signal release	29/550	451/18800	6.80617e-05	0.0233111	0.0207946	NOS2/KCNA2/FAM3B/SPP1/INHBA/SCG5/GCK/PTPRN/IL11/ILDR1/SYT2/IL6/ISL1/ANO1/SLC44A4/IL1A/TRPV6/REN/ADCY5/SLC6A4/AGTR1/RETN/BLK/DRD1/FAM3D/NRXN1/SSTR5/SLC30A8/SYT13	29
BP	GO:0046879	hormone secretion	21/550	281/18800	8.70383e-05	0.0275175	0.0245469	NOS2/FAM3B/SPP1/INHBA/SCG5/GCK/PTPRN/IL11/ILDR1/IL6/ISL1/ANO1/TRPV6/REN/ADCY5/AGTR1/RETN/BLK/FAM3D/SSTR5/SLC30A8	21
BP	GO:0036159	inner dynein arm assembly	5/550	17/18800	9.72494e-05	0.0279024	0.0248903	CFAP73/TEKT2/DNAH7/ZMYND10/CFAP100	5
BP	GO:0042403	thyroid hormone metabolic process	6/550	27/18800	0.000106913	0.0279024	0.0248903	DIO1/DUOXA2/CRYM/DUOX2/DIO3/IYD	6
BP	GO:0030198	extracellular matrix organization	22/550	307/18800	0.000110108	0.0279024	0.0248903	NPHS1/COL19A1/FLRT2/COL4A4/FAP/TGFBI/GREM1/HAS2/POSTN/IL6/COL9A2/TLL1/COL1A1/SFRP2/MMP3/MMP8/HAPLN2/MMP1/MMP13/ADAMTSL3/COL11A1/ADAMTS16	22
BP	GO:0043062	extracellular structure organization	22/550	308/18800	0.000115412	0.0279024	0.0248903	NPHS1/COL19A1/FLRT2/COL4A4/FAP/TGFBI/GREM1/HAS2/POSTN/IL6/COL9A2/TLL1/COL1A1/SFRP2/MMP3/MMP8/HAPLN2/MMP1/MMP13/ADAMTSL3/COL11A1/ADAMTS16	22
BP	GO:0045229	external encapsulating structure organization	22/550	310/18800	0.000126704	0.0289307	0.0258076	NPHS1/COL19A1/FLRT2/COL4A4/FAP/TGFBI/GREM1/HAS2/POSTN/IL6/COL9A2/TLL1/COL1A1/SFRP2/MMP3/MMP8/HAPLN2/MMP1/MMP13/ADAMTSL3/COL11A1/ADAMTS16	22
BP	GO:0050905	neuromuscular process	14/550	152/18800	0.000153699	0.0303913	0.0271105	GRIN2C/TMEM150C/GRIN2A/CSMD1/ADCY5/PENK/MYH3/DRD1/NRXN1/POU4F1/USH1C/CHRNA1/MYH8/CHRND	14
BP	GO:0001894	tissue homeostasis	20/550	272/18800	0.000158487	0.0303913	0.0271105	ABCA3/CRB2/MUC4/CLDN3/BCL2/WNK3/SPP1/TJP3/MUC6/MUC13/SLC1A1/ILDR1/IL6/LCN1/ABCA4/AIPL1/CCDC154/USH1C/PRR4/LTF	20
BP	GO:0046883	regulation of hormone secretion	18/550	231/18800	0.000163024	0.0303913	0.0271105	NOS2/SPP1/INHBA/SCG5/GCK/IL11/ILDR1/IL6/ISL1/ANO1/REN/ADCY5/AGTR1/RETN/BLK/FAM3D/SSTR5/SLC30A8	18
BP	GO:2001236	regulation of extrinsic apoptotic signaling pathway	14/550	153/18800	0.00016474	0.0303913	0.0271105	BCL2/INHBA/THBS1/EYA2/SERPINE1/CSF2/SRPX/DBH/TIMP3/IL1A/SFRP2/SCG2/AR/MAL	14
BP	GO:0050900	leukocyte migration	25/550	384/18800	0.000176008	0.0303913	0.0271105	NKX2-3/THBS1/SERPINE1/KLRK1/VCAM1/CXCL8/DBH/CXCL17/GREM1/IL6/FPR2/CNR2/FOXJ1/IL1A/CCL19/SCG2/PODXL2/KLRC4-KLRK1/CXCL5/AIRE/CCL25/CXCR5/UMODL1/CD177/CHST4	25
BP	GO:0060249	anatomical structure homeostasis	22/550	319/18800	0.000190572	0.0303913	0.0271105	ABCA3/TSPOAP1/CRB2/MUC4/CLDN3/BCL2/WNK3/SPP1/TJP3/MUC6/MUC13/SLC1A1/ILDR1/IL6/LCN1/ABCA4/AIPL1/CCDC154/USH1C/PRR4/CHRNA1/LTF	22
BP	GO:0001975	response to amphetamine	6/550	30/18800	0.000199061	0.0303913	0.0271105	DBH/SLC1A1/GRIN2A/CNR2/PPP1R1B/DRD1	6
BP	GO:0042670	retinal cone cell differentiation	4/550	11/18800	0.000202978	0.0303913	0.0271105	RORB/CRB2/DIO3/USH1C	4
BP	GO:0046549	retinal cone cell development	4/550	11/18800	0.000202978	0.0303913	0.0271105	RORB/CRB2/DIO3/USH1C	4
BP	GO:0009410	response to xenobiotic stimulus	26/550	411/18800	0.000207046	0.0303913	0.0271105	NOS2/ABCA3/NPPC/BCL2/INHBA/THBS1/SHANK2/CES3/CYP2E1/CYP4F12/SLC1A1/GRIN2A/AMH/COL1A1/SFRP2/SCGB1A1/REN/SLC26A5/AKR1C1/SLC6A4/FMO2/DRD1/GSTA1/LPO/ANKRD1/UGT1A10	26
BP	GO:0043046	DNA methylation involved in gamete generation	5/550	20/18800	0.000226568	0.0312294	0.0278581	TDRD9/FKBP6/TDRD1/PIWIL2/TDRD12	5
BP	GO:0140353	lipid export from cell	7/550	43/18800	0.000227952	0.0312294	0.0278581	NOS2/SPP1/INHBA/IL1A/REN/AGTR1/RETN	7
BP	GO:0008585	female gonad development	11/550	105/18800	0.000252808	0.0335175	0.0298992	BCL2/INHBA/PTPRN/AMH/CSMD1/AFP/NR5A1/RETN/ZFP42/LHX9/UMODL1	11
BP	GO:0033555	multicellular organismal response to stress	9/550	73/18800	0.000269935	0.0345685	0.0308368	BCL2/THBS1/DBH/SLC1A1/SCN9A/PENK/IDO1/DRD1/GRIK2	9
BP	GO:0050808	synapse organization	26/550	419/18800	0.000279425	0.0345685	0.0308368	NEFH/SLC7A11/LHFPL4/PAK3/SLIT1/AMIGO2/SHANK2/FLRT2/SLC1A1/L1CAM/CDH2/CEL/CBLN2/INA/CUX2/ST8SIA2/ADGRF1/CNTN2/CLSTN2/GABRB2/CHRNA7/PTPRD/DRD1/NRXN1/POU4F1/CHRNA1	26
BP	GO:0050953	sensory perception of light stimulus	17/550	221/18800	0.000285969	0.0345685	0.0308368	RORB/CRB2/MYO3A/PDE6B/ZIC2/TGFBI/KCNJ10/TIMP3/GPR143/COL1A1/ABCA4/PDE6A/AIPL1/RDH8/COL11A1/USH1C/PRR4	17
BP	GO:0001553	luteinization	4/550	12/18800	0.00029744	0.0349279	0.0311574	INHBA/PTPRN/NR5A1/RETN	4
BP	GO:0051321	meiotic cell cycle	19/550	266/18800	0.000331026	0.0377921	0.0337124	STAG3/MAJIN/SMC1B/MEI1/SYCP2/SYCE2/CNTD1/NPPC/TDRD9/FKBP6/TDRD1/SYCP3/PIWIL2/RNF212/M1AP/TEX15/TDRD12/ZFP42/STRA8	19
BP	GO:0046545	development of primary female sexual characteristics	11/550	109/18800	0.000350627	0.038948	0.0347435	BCL2/INHBA/PTPRN/AMH/CSMD1/AFP/NR5A1/RETN/ZFP42/LHX9/UMODL1	11
BP	GO:0032536	regulation of cell projection size	4/550	13/18800	0.000419728	0.0453969	0.0404962	KEL/CNTN2/VIL1/USH1C	4
BP	GO:0007127	meiosis I	12/550	130/18800	0.000438111	0.0461702	0.041186	STAG3/MAJIN/MEI1/SYCP2/SYCE2/CNTD1/TDRD9/SYCP3/PIWIL2/RNF212/M1AP/TEX15	12
BP	GO:0060079	excitatory postsynaptic potential	10/550	95/18800	0.000460267	0.0469431	0.0418755	GRIN2C/GRIN2A/CUX2/CELF4/CHRNA7/CHRNG/GRIK2/NRXN1/CHRNA1/CHRND	10
BP	GO:0060078	regulation of postsynaptic membrane potential	12/550	131/18800	0.000469772	0.0469431	0.0418755	GRIN2C/GRIN2A/CUX2/CELF4/GABRB2/CHRNA7/CHRNG/GRIK2/NRXN1/RGS7BP/CHRNA1/CHRND	12
BP	GO:0051965	positive regulation of synapse assembly	8/550	63/18800	0.00047971	0.0469431	0.0418755	AMIGO2/FLRT2/CBLN2/CUX2/ST8SIA2/CLSTN2/PTPRD/NRXN1	8
CC	GO:0045177	apical part of cell	32/577	424/19594	1.24932e-06	0.000462248	0.000385316	CRB2/SLC7A11/FN1/ZMYND10/FRMD1/SHANK2/MUC13/VCAM1/FAP/SLC9A4/CYP4F12/SLC1A1/CDH2/MUC20/SLC22A1/GPR143/ANO1/DUOXA2/SLC44A4/SLC16A8/SLC26A9/REN/DUOX2/CEACAM5/MYO7B/MAL/CEACAM7/UMODL1/CA4/USH1C/CLCA4/AQP5	32
CC	GO:0045211	postsynaptic membrane	22/577	271/19594	1.88294e-05	0.00348344	0.00290369	GRIN2C/GABRP/LHFPL4/SHANK2/ADAM22/GRIN2A/SHISA8/CDH2/CEL/CNTN2/CLSTN2/HTR3A/GABRB2/CHRNA7/SLC6A4/GABBR2/CHRNG/DRD1/GRIK2/RGS7BP/CHRNA1/CHRND	22
CC	GO:0005796	Golgi lumen	12/577	104/19594	5.57076e-05	0.00603013	0.00502654	MUC4/MUC6/MUC13/MUC16/MUC20/VCAN/PROC/MUC5AC/NGF/PODXL2/MUCL1/MUC21	12
CC	GO:0016324	apical plasma membrane	25/577	358/19594	6.51906e-05	0.00603013	0.00502654	CRB2/FN1/ZMYND10/FRMD1/SHANK2/MUC13/SLC9A4/CYP4F12/SLC1A1/CDH2/MUC20/SLC22A1/GPR143/ANO1/SLC44A4/SLC16A8/SLC26A9/DUOX2/CEACAM5/MAL/CEACAM7/UMODL1/CA4/CLCA4/AQP5	25
CC	GO:0097060	synaptic membrane	25/577	373/19594	0.000124984	0.00741291	0.00617919	KCNA2/GRIN2C/GABRP/LHFPL4/SHANK2/ADAM22/GRIN2A/SHISA8/CDH2/CEL/CNTN2/CLSTN2/HTR3A/GABRB2/CHRNA7/SLC6A4/GABBR2/PTPRD/CHRNG/DRD1/GRIK2/NRXN1/RGS7BP/CHRNA1/CHRND	25
CC	GO:0005788	endoplasmic reticulum lumen	22/577	311/19594	0.000146586	0.00741291	0.00617919	FN1/PRSS23/SPP1/THBS1/STC2/COL19A1/EVA1A/CES3/COL4A4/CP/IL6/COL9A2/CES1/CDH2/VCAN/PROC/COL1A1/SCG2/AFP/PENK/COL11A1/CASQ2	22
CC	GO:0000795	synaptonemal complex	7/577	41/19594	0.000174353	0.00741291	0.00617919	STAG3/SMC1B/SYCP2/SYCE2/FKBP6/SYCP3/RNF212	7
CC	GO:0099086	synaptonemal structure	7/577	41/19594	0.000174353	0.00741291	0.00617919	STAG3/SMC1B/SYCP2/SYCE2/FKBP6/SYCP3/RNF212	7
CC	GO:0034702	ion channel complex	21/577	294/19594	0.000180314	0.00741291	0.00617919	KCNA2/KCNB2/GRIN2C/GABRP/KCNH4/CLIC6/BEST2/GRIN2A/CACNA1D/SHISA8/ANO1/TRPV6/HCN4/HTR3A/GABRB2/CHRNA7/SCN9A/KCNS1/GRIK2/CHRNA1/CASQ2	21
CC	GO:0098936	intrinsic component of postsynaptic membrane	12/577	123/19594	0.000279735	0.00948473	0.00790619	ADAM22/GRIN2A/CDH2/CEL/CNTN2/CLSTN2/GABRB2/SLC6A4/DRD1/RGS7BP/CHRNA1/CHRND	12
CC	GO:0099240	intrinsic component of synaptic membrane	14/577	160/19594	0.000281979	0.00948473	0.00790619	KCNA2/ADAM22/GRIN2A/CDH2/CEL/CNTN2/CLSTN2/GABRB2/SLC6A4/PTPRD/DRD1/RGS7BP/CHRNA1/CHRND	14
CC	GO:0000794	condensed nuclear chromosome	9/577	74/19594	0.000314733	0.00970427	0.00808919	STAG3/SMC1B/SYCP2/SYCE2/RAD9B/FKBP6/SYCP3/RNF212/TTN	9
CC	GO:0031225	anchored component of membrane	14/577	169/19594	0.000492443	0.0140157	0.0116831	ENPP6/SVIP/SPACA4/OPCML/CNTN2/CEACAM5/ART4/FOLR3/CEACAM7/PSCA/NCAM1/CD177/CA4/RGS7BP	14
CC	GO:0098948	intrinsic component of postsynaptic specialization membrane	9/577	80/19594	0.000565099	0.0149348	0.0124492	ADAM22/GRIN2A/CDH2/CEL/CLSTN2/GABRB2/RGS7BP/CHRNA1/CHRND	9
CC	GO:0062023	collagen-containing extracellular matrix	25/577	429/19594	0.000996935	0.0245911	0.0204984	FN1/THBS1/SERPINE1/COL19A1/SRPX/COL4A4/TGFBI/GREM1/L1CAM/POSTN/TIMP3/COL9A2/CDH2/NTN3/VCAN/COL1A1/SFRP2/MMP8/SERPINA5/SOST/LGALS4/COL11A1/NCAM1/FBN3/FREM2	25
CC	GO:0099699	integral component of synaptic membrane	12/577	149/19594	0.0015506	0.0358576	0.0298898	KCNA2/ADAM22/GRIN2A/CDH2/CEL/CLSTN2/GABRB2/SLC6A4/PTPRD/DRD1/CHRNA1/CHRND	12
CC	GO:0099060	integral component of postsynaptic specialization membrane	8/577	77/19594	0.00190387	0.0414371	0.0345408	ADAM22/GRIN2A/CDH2/CEL/CLSTN2/GABRB2/CHRNA1/CHRND	8
CC	GO:0097449	astrocyte projection	4/577	19/19594	0.0020278	0.0416825	0.0347453	SLC7A11/KCNJ10/AQP4/MT3	4
CC	GO:0099634	postsynaptic specialization membrane	10/577	116/19594	0.00226508	0.043893	0.0365879	GRIN2C/ADAM22/GRIN2A/CDH2/CEL/CLSTN2/GABRB2/RGS7BP/CHRNA1/CHRND	10
CC	GO:0016327	apicolateral plasma membrane	4/577	20/19594	0.00247632	0.043893	0.0365879	CRB2/CLDN3/CDH2/KRT19	4
CC	GO:0099055	integral component of postsynaptic membrane	10/577	118/19594	0.00256898	0.043893	0.0365879	ADAM22/GRIN2A/CDH2/CEL/CLSTN2/GABRB2/SLC6A4/DRD1/CHRNA1/CHRND	10
CC	GO:0097386	glial cell projection	5/577	33/19594	0.00260985	0.043893	0.0365879	SLC7A11/SLC1A1/KCNJ10/AQP4/MT3	5
CC	GO:0032426	stereocilium tip	4/577	21/19594	0.00298855	0.0480766	0.0400752	MYO3A/PKHD1L1/CEACAM16/USH1C	4
MF	GO:0004497	monooxygenase activity	15/554	103/18410	4.42606e-07	0.000302743	0.000255314	NOS2/CYP4X1/CYP4F11/CYP4Z1/MIOX/CYP2E1/CYP4F12/DBH/FMO3/AKR1C1/CYP4F3/FMO2/AKR1C3/CYP4B1/CYP11A1	15
MF	GO:0022836	gated channel activity	27/554	340/18410	4.83926e-06	0.00100917	0.000851067	KCNA2/TSPOAP1/KCNB2/GRIN2C/GABRP/KCNH4/CLIC6/TMEM150C/GRIN2A/CACNA1D/KCNJ10/ANO1/HCN4/HTR3A/GABRB2/CHRNA7/SCN9A/CHRNG/TMC5/CALHM1/TRPM5/KCNS1/GRIK2/CLCA4/KCNJ18/CHRNA1/CHRND	27
MF	GO:0015267	channel activity	34/554	489/18410	5.64854e-06	0.00100917	0.000851067	KCNA2/TSPOAP1/KCNB2/GRIN2C/GABRP/BCL2/KCNH4/CLIC6/TMEM150C/BEST2/SLC1A1/GRIN2A/CACNA1D/KCNJ10/ANO1/TRPV6/SLC26A9/HCN4/HTR3A/GABRB2/CHRNA7/SCN9A/CHRNG/TMC5/CALHM1/AQP4/TRPM5/KCNS1/GRIK2/CLCA4/KCNJ18/AQP5/CHRNA1/CHRND	34
MF	GO:0022803	passive transmembrane transporter activity	34/554	490/18410	5.90156e-06	0.00100917	0.000851067	KCNA2/TSPOAP1/KCNB2/GRIN2C/GABRP/BCL2/KCNH4/CLIC6/TMEM150C/BEST2/SLC1A1/GRIN2A/CACNA1D/KCNJ10/ANO1/TRPV6/SLC26A9/HCN4/HTR3A/GABRB2/CHRNA7/SCN9A/CHRNG/TMC5/CALHM1/AQP4/TRPM5/KCNS1/GRIK2/CLCA4/KCNJ18/AQP5/CHRNA1/CHRND	34
MF	GO:0005216	ion channel activity	31/554	442/18410	1.23199e-05	0.00142288	0.00119997	KCNA2/TSPOAP1/KCNB2/GRIN2C/GABRP/KCNH4/CLIC6/TMEM150C/BEST2/SLC1A1/GRIN2A/CACNA1D/KCNJ10/ANO1/TRPV6/SLC26A9/HCN4/HTR3A/GABRB2/CHRNA7/SCN9A/CHRNG/TMC5/CALHM1/TRPM5/KCNS1/GRIK2/CLCA4/KCNJ18/CHRNA1/CHRND	31
MF	GO:0048018	receptor ligand activity	33/554	489/18410	1.43519e-05	0.00142288	0.00119997	FAM3B/NPPC/C1QTNF4/SPP1/INHBA/STC2/CSF2/NTS/FLRT2/OSGIN1/IL11/CXCL8/GREM1/IL6/AMH/FGF5/IL1A/NGF/SFRP2/FASLG/FGF17/IL24/CCL19/SCG2/PENK/CXCL5/RETN/CCL25/WNT8B/FAM3D/IFNK/BMP3/FGF19	33
MF	GO:0005201	extracellular matrix structural constituent	17/554	172/18410	1.78894e-05	0.00142288	0.00119997	MUC4/FN1/THBS1/MUC6/COL19A1/SRPX/COL4A4/TGFBI/POSTN/COL9A2/VCAN/MUC5AC/COL1A1/COL11A1/UMODL1/FBN3/STATH	17
MF	GO:0030546	signaling receptor activator activity	33/554	496/18410	1.91497e-05	0.00142288	0.00119997	FAM3B/NPPC/C1QTNF4/SPP1/INHBA/STC2/CSF2/NTS/FLRT2/OSGIN1/IL11/CXCL8/GREM1/IL6/AMH/FGF5/IL1A/NGF/SFRP2/FASLG/FGF17/IL24/CCL19/SCG2/PENK/CXCL5/RETN/CCL25/WNT8B/FAM3D/IFNK/BMP3/FGF19	33
MF	GO:0031406	carboxylic acid binding	17/554	173/18410	1.9297e-05	0.00142288	0.00119997	NOS2/OXER1/LCN12/CYP4F11/FTCD/DBH/SLC1A1/FABP4/GPR143/ST8SIA2/AFP/SIGLEC11/AKR1C1/SERPINA5/FOLR3/AKR1C3/GSTA1	17
MF	GO:0004252	serine-type endopeptidase activity	17/554	174/18410	2.08024e-05	0.00142288	0.00119997	PRSS23/RHBDL3/TMPRSS2/FAP/TLL1/TMPRSS3/PROC/KLKB1/GZMH/TMPRSS11A/MMP3/MMP8/MMP1/MMP13/PCSK2/TMPRSS11B/LTF	17
MF	GO:0005125	cytokine activity	20/554	235/18410	3.06172e-05	0.00190384	0.00160557	FAM3B/C1QTNF4/SPP1/INHBA/CSF2/IL11/CXCL8/GREM1/IL6/IL1A/FASLG/IL24/CCL19/SCG2/CXCL5/CCL25/WNT8B/FAM3D/IFNK/BMP3	20
MF	GO:0005230	extracellular ligand-gated ion channel activity	10/554	73/18410	6.34924e-05	0.00289343	0.00244013	GRIN2C/GABRP/GRIN2A/HTR3A/GABRB2/CHRNA7/CHRNG/GRIK2/CHRNA1/CHRND	10
MF	GO:0008236	serine-type peptidase activity	17/554	191/18410	6.82705e-05	0.00289343	0.00244013	PRSS23/RHBDL3/TMPRSS2/FAP/TLL1/TMPRSS3/PROC/KLKB1/GZMH/TMPRSS11A/MMP3/MMP8/MMP1/MMP13/PCSK2/TMPRSS11B/LTF	17
MF	GO:0022824	transmitter-gated ion channel activity	9/554	60/18410	7.13993e-05	0.00289343	0.00244013	GRIN2C/GRIN2A/HTR3A/GABRB2/CHRNA7/CHRNG/GRIK2/CHRNA1/CHRND	9
MF	GO:0022835	transmitter-gated channel activity	9/554	60/18410	7.13993e-05	0.00289343	0.00244013	GRIN2C/GRIN2A/HTR3A/GABRB2/CHRNA7/CHRNG/GRIK2/CHRNA1/CHRND	9
MF	GO:0070330	aromatase activity	6/554	25/18410	7.85554e-05	0.00289343	0.00244013	CYP4F11/CYP4Z1/CYP2E1/CYP4F12/CYP4F3/CYP4B1	6
MF	GO:0020037	heme binding	14/554	139/18410	7.89399e-05	0.00289343	0.00244013	NOS2/CYP4X1/STC2/CYP4F11/CYP4Z1/CYP2E1/CYP4F12/TDO2/DUOX2/CYP4F3/IDO1/CYP4B1/CYP11A1/LPO	14
MF	GO:0008191	metalloendopeptidase inhibitor activity	5/554	16/18410	8.03729e-05	0.00289343	0.00244013	WFIKKN1/TIMP3/SPOCK1/NGF/SPOCK3	5
MF	GO:0017171	serine hydrolase activity	17/554	195/18410	8.83016e-05	0.00300693	0.00253585	PRSS23/RHBDL3/TMPRSS2/FAP/TLL1/TMPRSS3/PROC/KLKB1/GZMH/TMPRSS11A/MMP3/MMP8/MMP1/MMP13/PCSK2/TMPRSS11B/LTF	17
MF	GO:0015276	ligand-gated ion channel activity	14/554	145/18410	0.000124572	0.0035212	0.00296955	GRIN2C/GABRP/GRIN2A/KCNJ10/HCN4/HTR3A/GABRB2/CHRNA7/CHRNG/TRPM5/GRIK2/KCNJ18/CHRNA1/CHRND	14
MF	GO:0022834	ligand-gated channel activity	14/554	145/18410	0.000124572	0.0035212	0.00296955	GRIN2C/GABRP/GRIN2A/KCNJ10/HCN4/HTR3A/GABRB2/CHRNA7/CHRNG/TRPM5/GRIK2/KCNJ18/CHRNA1/CHRND	14
MF	GO:0004175	endopeptidase activity	28/554	432/18410	0.00012675	0.0035212	0.00296955	KEL/CTSE/PRSS23/RHBDL3/MME/TMPRSS2/USP6/ADAM12/FAP/ADAM22/TLL1/TMPRSS3/PROC/KLKB1/GZMH/TMPRSS11A/REN/MMP3/MMP8/MMP1/MMP13/ECEL1/PYDC1/ADAMTS16/PCSK2/CLCA4/TMPRSS11B/LTF	28
MF	GO:0004222	metalloendopeptidase activity	12/554	111/18410	0.000128699	0.0035212	0.00296955	KEL/MME/ADAM12/ADAM22/TLL1/MMP3/MMP8/MMP1/MMP13/ECEL1/ADAMTS16/CLCA4	12
MF	GO:0008146	sulfotransferase activity	8/554	52/18410	0.000149803	0.00394098	0.00332357	HS3ST4/WSCD1/GAL3ST2/NDST3/SULT1E1/HS3ST6/CHST4/CHST9	8
MF	GO:0046906	tetrapyrrole binding	14/554	149/18410	0.000166387	0.00421513	0.00355477	NOS2/CYP4X1/STC2/CYP4F11/CYP4Z1/CYP2E1/CYP4F12/TDO2/DUOX2/CYP4F3/IDO1/CYP4B1/CYP11A1/LPO	14
MF	GO:0099094	ligand-gated cation channel activity	12/554	115/18410	0.000180534	0.00441019	0.00371927	GRIN2C/GRIN2A/KCNJ10/HCN4/HTR3A/CHRNA7/CHRNG/TRPM5/GRIK2/KCNJ18/CHRNA1/CHRND	12
MF	GO:0015108	chloride transmembrane transporter activity	11/554	99/18410	0.000191023	0.00450551	0.00379966	GABRP/CLIC6/BEST2/SLC1A1/SLC22A1/ANO1/SLC26A9/SLC26A5/GABRB2/SLC6A4/CLCA4	11
MF	GO:0061134	peptidase regulator activity	18/554	230/18410	0.000217685	0.00496323	0.00418567	HMSD/CRB2/FN1/SERPINE1/WFIKKN1/SERPINI1/TIMP3/LCN1/SPOCK1/NGF/SFRP2/SPOCK3/SERPINA5/MAL/UMODL1/VIL1/MT3/LTF	18
MF	GO:0000146	microfilament motor activity	6/554	31/18410	0.00028016	0.0061816	0.00521317	MYO3A/MYO5C/MYO7B/MYH3/ACTC1/MYH8	6
MF	GO:0008391	arachidonic acid monooxygenase activity	5/554	21/18410	0.000330536	0.00706521	0.00595835	CYP4F11/CYP4Z1/CYP2E1/CYP4F12/CYP4F3	5
MF	GO:0005244	voltage-gated ion channel activity	16/554	201/18410	0.000397341	0.00799357	0.00674127	KCNA2/TSPOAP1/KCNB2/GRIN2C/KCNH4/CLIC6/GRIN2A/CACNA1D/KCNJ10/ANO1/HCN4/SCN9A/CALHM1/TRPM5/KCNS1/KCNJ18	16
MF	GO:0022832	voltage-gated channel activity	16/554	201/18410	0.000397341	0.00799357	0.00674127	KCNA2/TSPOAP1/KCNB2/GRIN2C/KCNH4/CLIC6/GRIN2A/CACNA1D/KCNJ10/ANO1/HCN4/SCN9A/CALHM1/TRPM5/KCNS1/KCNJ18	16
MF	GO:1904315	transmitter-gated ion channel activity involved in regulation of postsynaptic membrane potential	7/554	46/18410	0.000415747	0.00812488	0.00685201	GRIN2C/GABRB2/CHRNA7/CHRNG/GRIK2/CHRNA1/CHRND	7
MF	GO:0030594	neurotransmitter receptor activity	11/554	111/18410	0.00051903	0.00986157	0.00831662	GRIN2C/GABRP/GRIN2A/HTR3A/GABRB2/CHRNA7/CHRNG/DRD1/GRIK2/CHRNA1/CHRND	11
MF	GO:0030414	peptidase inhibitor activity	15/554	187/18410	0.000551282	0.0101913	0.00859466	HMSD/CRB2/SERPINE1/WFIKKN1/SERPINI1/TIMP3/LCN1/SPOCK1/NGF/SPOCK3/SERPINA5/UMODL1/VIL1/MT3/LTF	15
MF	GO:0099529	neurotransmitter receptor activity involved in regulation of postsynaptic membrane potential	7/554	49/18410	0.000617332	0.011112	0.00937113	GRIN2C/GABRB2/CHRNA7/CHRNG/GRIK2/CHRNA1/CHRND	7
MF	GO:0098960	postsynaptic neurotransmitter receptor activity	8/554	64/18410	0.000642741	0.0112727	0.00950667	GRIN2C/GABRB2/CHRNA7/CHRNG/DRD1/GRIK2/CHRNA1/CHRND	8
MF	GO:0033293	monocarboxylic acid binding	9/554	81/18410	0.000721179	0.0123322	0.0104002	OXER1/LCN12/CYP4F11/FABP4/AFP/AKR1C1/SERPINA5/AKR1C3/GSTA1	9
MF	GO:0061135	endopeptidase regulator activity	15/554	194/18410	0.000806967	0.0131916	0.011125	HMSD/CRB2/SERPINE1/WFIKKN1/SERPINI1/TIMP3/LCN1/SPOCK1/NGF/SFRP2/SPOCK3/SERPINA5/VIL1/MT3/LTF	15
MF	GO:0005261	cation channel activity	22/554	345/18410	0.00081001	0.0131916	0.011125	KCNA2/TSPOAP1/KCNB2/GRIN2C/KCNH4/GRIN2A/CACNA1D/KCNJ10/ANO1/TRPV6/HCN4/HTR3A/CHRNA7/SCN9A/CHRNG/CALHM1/TRPM5/KCNS1/GRIK2/KCNJ18/CHRNA1/CHRND	22
MF	GO:0016782	transferase activity, transferring sulphur-containing groups	8/554	69/18410	0.00106513	0.0169431	0.0142887	HS3ST4/WSCD1/GAL3ST2/NDST3/SULT1E1/HS3ST6/CHST4/CHST9	8
MF	GO:0022848	acetylcholine-gated cation-selective channel activity	4/554	16/18410	0.00110643	0.0171008	0.0144217	CHRNA7/CHRNG/CHRNA1/CHRND	4
MF	GO:0004866	endopeptidase inhibitor activity	14/554	180/18410	0.00112505	0.0171008	0.0144217	HMSD/CRB2/SERPINE1/WFIKKN1/SERPINI1/TIMP3/LCN1/SPOCK1/NGF/SPOCK3/SERPINA5/VIL1/MT3/LTF	14
MF	GO:0016712	oxidoreductase activity, acting on paired donors, with incorporation or reduction of molecular oxygen, reduced flavin or flavoprotein as one donor, and incorporation of one atom of oxygen	6/554	40/18410	0.0011616	0.0172725	0.0145666	CYP4F11/CYP4Z1/CYP2E1/CYP4F12/CYP4F3/CYP4B1	6
MF	GO:0022843	voltage-gated cation channel activity	12/554	144/18410	0.00138439	0.0201473	0.016991	KCNA2/TSPOAP1/KCNB2/GRIN2C/KCNH4/GRIN2A/CACNA1D/KCNJ10/HCN4/CALHM1/KCNS1/KCNJ18	12
MF	GO:0008509	anion transmembrane transporter activity	20/554	315/18410	0.00144821	0.0206369	0.0174039	GABRP/SLC7A11/CLIC6/BEST2/SLC9A4/SLC1A1/SLC22A1/ANO1/SLC44A4/SLC16A8/OCA2/SLC26A9/SLC25A41/SLC26A5/GABRB2/SLC6A4/SLCO4C1/CLCA4/SLC27A6/SLC13A2	20
MF	GO:0005231	excitatory extracellular ligand-gated ion channel activity	5/554	29/18410	0.00158167	0.0220788	0.0186198	CHRNA7/CHRNG/GRIK2/CHRNA1/CHRND	5
MF	GO:0004033	aldo-keto reductase (NADP) activity	5/554	30/18410	0.00185164	0.0253305	0.0213621	MIOX/AKR1C1/RDH8/AKR1C3/AKR1B10	5
MF	GO:0003774	cytoskeletal motor activity	10/554	111/18410	0.00190659	0.0255707	0.0215647	KIF25/MYO3A/DNAH7/MYO5C/DNAH6/MYO7B/MYH3/ACTC1/MYH1/MYH8	10
MF	GO:0005539	glycosaminoglycan binding	16/554	234/18410	0.00199942	0.0263001	0.0221798	FN1/THBS1/SLIT1/CXCL8/POSTN/CEL/VCAN/RSPO4/PLA2G2D/SPOCK3/HAPLN2/PODXL2/SERPINA5/SOST/COL11A1/LTF	16
MF	GO:0042166	acetylcholine binding	3/554	11/18410	0.00373333	0.0481811	0.0406329	CHRNA7/CHRNA1/CHRND	3
