# Supplementary material for: A circadian rhythm-related lncRNA signature correlates with prognosis and tumor immune microenvironment in head and neck squamous cell carcinoma
Source: Discov Oncol. 2024 Jul 25;15:308. doi: 10.1007/s12672-024-01181-z (PMC11272767; doi:10.1007/s12672-024-01181-z)
Supplement: Supplementary file 11 — Table S6 KEGG enrichment analysis. [file 12672_2024_1181_MOESM11_ESM.xlsx]

## Sheet: Sheet1
Table S6. KEGG enrichment analysis
ID	Description	GeneRatio	BgRatio	pvalue	p.adjust	qvalue	geneID	Count
hsa04657	IL-17 signaling pathway	10/249	94/8170	0.000550047	0.0416122	0.038327	55540/1437/3576/3569/4586/5596/4314/4312/6374/4322	10
hsa04060	Cytokine-cytokine receptor interaction	20/249	295/8170	0.000657896	0.0416122	0.038327	55540/3624/1437/115650/3589/3576/284340/3569/268/3552/4803/356/11009/6363/23495/6374/6370/643/56832/651	20
hsa05340	Primary immunodeficiency	6/249	38/8170	0.000917916	0.0416122	0.038327	115650/930/926/23495/57379/326	6
hsa05031	Amphetamine addiction	7/249	69/8170	0.00484376	0.15816	0.145674	2905/2903/776/84152/111/163688/1812	7
hsa04512	ECM-receptor interaction	8/249	88/8170	0.00522493	0.15816	0.145674	2335/6696/7057/1286/9899/1298/1277/341640	8
hsa04970	Salivary secretion	8/249	92/8170	0.0068208	0.15816	0.145674	54831/280/55503/111/163688/4025/362/6779	8
hsa05033	Nicotine addiction	5/249	40/8170	0.00695357	0.15816	0.145674	2905/2568/2903/2561/1139	5
hsa05323	Rheumatoid arthritis	8/249	93/8170	0.0072719	0.15816	0.145674	1437/3589/3576/3569/3552/4314/4312/6374	8
hsa04024	cAMP signaling pathway	14/249	221/8170	0.00755912	0.15816	0.145674	2905/6752/27198/2903/776/268/10021/84152/5143/111/163688/9568/1812/6755	14
hsa04514	Cell adhesion molecules	11/249	157/8170	0.00840664	0.163329	0.150435	1365/9071/7412/3897/1000/1462/926/6900/5789/4684/9378	11
hsa00140	Steroid hormone biosynthesis	6/249	62/8170	0.0111463	0.202119	0.186163	1571/1645/8644/6783/1583/54575	6
hsa04927	Cortisol synthesis and secretion	6/249	65/8170	0.013892	0.219798	0.202446	776/6770/2516/111/185/1583	6
hsa04610	Complement and coagulation cascades	7/249	86/8170	0.0156268	0.219798	0.202446	733/5054/1379/5624/3818/5104/1380	7
hsa04672	Intestinal immune network for IgA production	5/249	49/8170	0.0161616	0.219798	0.202446	115650/3569/23495/57379/6370	5
hsa05030	Cocaine addiction	5/249	49/8170	0.0161616	0.219798	0.202446	2905/2903/84152/111/1812	5
hsa04924	Renin secretion	6/249	69/8170	0.0182433	0.236294	0.217639	776/5972/111/163688/185/22802	6
hsa04934	Cushing syndrome	10/249	155/8170	0.0199231	0.246322	0.226876	1031/776/23746/6770/1029/2516/111/185/7479/1583	10
hsa00982	Drug metabolism - cytochrome P450	6/249	72/8170	0.022063	0.25915	0.23869	1571/126/2328/2327/2938/54575	6
hsa04724	Glutamatergic synapse	8/249	114/8170	0.0228661	0.25915	0.23869	2905/27165/22941/6505/2903/776/111/2898	8
hsa05143	African trypanosomiasis	4/249	37/8170	0.0252886	0.27514	0.253418	7412/3569/356/3620	4
hsa05133	Pertussis	6/249	76/8170	0.0279477	0.292376	0.269293	4843/3576/3569/3552/6374/163688	6
hsa04614	Renin-angiotensin system	3/249	23/8170	0.0315819	0.306293	0.282112	4311/5972/185	3
hsa04020	Calcium signaling pathway	13/249	240/8170	0.0317511	0.306293	0.282112	4843/2905/2903/776/2250/4803/8822/1139/163688/185/1812/845/9965	13
hsa04061	Viral protein interaction with cytokine and cytokine receptor	7/249	100/8170	0.0326563	0.306293	0.282112	3576/3569/11009/6363/6374/6370/643	7
hsa05219	Bladder cancer	4/249	41/8170	0.0353079	0.314231	0.289424	7057/3576/1029/4312	4
hsa04974	Protein digestion and absorption	7/249	103/8170	0.0374771	0.314231	0.289424	4311/1310/1286/6505/1298/1277/1301	7
hsa00590	Arachidonic acid metabolism	5/249	61/8170	0.0376713	0.314231	0.289424	246/1571/26279/4051/8644	5
hsa05332	Graft-versus-host disease	4/249	42/8170	0.0381237	0.314231	0.289424	3569/3552/356/3812	4
hsa04742	Taste transduction	6/249	86/8170	0.0469247	0.375398	0.345761	10021/3359/6335/9568/255022/29850	6
hsa04727	GABAergic synapse	6/249	89/8170	0.0538672	0.411672	0.379171	2568/27165/776/2561/111/9568	6
hsa04744	Phototransduction	3/249	29/8170	0.0570857	0.411672	0.379171	5158/5145/163688	3
hsa05032	Morphine addiction	6/249	91/8170	0.0588242	0.411672	0.379171	2568/2561/5143/111/9568/1812	6
hsa05207	Chemical carcinogenesis - receptor activation	11/249	212/8170	0.0592256	0.411672	0.379171	596/776/2250/8822/23746/367/1139/111/79852/2938/54575	11
hsa04915	Estrogen signaling pathway	8/249	138/8170	0.0597616	0.411672	0.379171	596/8689/192666/3866/111/163688/9568/3880	8
